# Supplementary material for: Identification of Gut Microbiome Signatures Associated with Serotonin Pathway in Tryptophan Metabolism of Patients Undergoing Hemodialysis
Source: Int J Mol Sci. 2025 Oct 28;26(21):10463. doi: 10.3390/ijms262110463 (PMC12610804; doi:10.3390/ijms262110463)
Supplement: Supplementary file 1 [file ijms-26-10463-s001.zip]

Archive with 1 entries (1 files):
- ijms-3834836-supplementary.pdf
